# Supplementary material for: Too much of a good thing: Adaption to iron (II) intoxication in Escherichia coli
Source: Evol Med Public Health. 2021 Jan 18;9(1):53–67. doi: 10.1093/emph/eoaa051 (PMC7937436; doi:10.1093/emph/eoaa051)
Supplement: eoaa051_Supplementary_Data [file eoaa051_supplementary_data.zip]

Archive with 3 entries (3 files):
- Supplemental_Table_3.docx
- Supplemental_Table 1.docx
- Supplemental_Table_2.docx
